# Supplementary material for: Interventions to enhance in-home taking medication among older adults with multimorbidity/polypharmacy: a systematic review and meta-analysis
Source: Front Public Health. 2026 Jan 28;13:1701622. doi: 10.3389/fpubh.2025.1701622 (PMC12891206; doi:10.3389/fpubh.2025.1701622)
Supplement: Supplementary file 1 [file Data_Sheet_1.zip]

Archive with 18 entries (18 files):
- Supplementary Table 1.PRISMA_2020_checklist.pdf
- __MACOSX/._Supplementary Table 1.PRISMA_2020_checklist.pdf
- Supplementary Table 2. Search Strategy_CINAHL.PDF
- __MACOSX/._Supplementary Table 2. Search Strategy_CINAHL.PDF
- Supplementary Table 3. Excluded_Reasons.pdf
- __MACOSX/._Supplementary Table 3. Excluded_Reasons.pdf
- Supplementary Table 4a-4b.Characteristics of included studies.pdf
- __MACOSX/._Supplementary Table 4a-4b.Characteristics of included studies.pdf
- Supplementary Table 5.Interventions - Supplementary table 5-Interventions.pdf
- __MACOSX/._Supplementary Table 5.Interventions - Supplementary table 5-Interventions.pdf
- Supplementary Table 6a-6b.Risk of Bias of Included Studies.pdf
- __MACOSX/._Supplementary Table 6a-6b.Risk of Bias of Included Studies.pdf
- Supplementary Table 7. Primary Outcomes.pdf
- __MACOSX/._Supplementary Table 7. Primary Outcomes.pdf
- Supplementary Table 8.Secondary Outcomes.pdf
- __MACOSX/._Supplementary Table 8.Secondary Outcomes.pdf
- Supplementary Table 9. Outcome Measures .pdf
- __MACOSX/._Supplementary Table 9. Outcome Measures .pdf
